# Supplementary material for: Effect of Polymer Matrix on Inelastic Strain Development in PI- and PEI-Based Composites Reinforced with Short Carbon Fibers under Low-Cyclic Fatigue
Source: Polymers (Basel). 2023 Feb 28;15(5):1228. doi: 10.3390/polym15051228 (PMC10007074; doi:10.3390/polym15051228)
Supplement: Supplementary file 1 [file polymers-15-01228-s001.zip]

Archive with 1 entries (1 files):
- polymers-2234819-supplementary.pdf
